# Supplementary material for: Combining Sensory Analysis and Flavoromics to Determine How the Maillard Reaction Affects the Flavors of Golden Pomfret Hydrolysates
Source: Foods. 2025 Feb 8;14(4):560. doi: 10.3390/foods14040560 (PMC11854427; doi:10.3390/foods14040560)
Supplement: Supplementary file 1 [file foods-14-00560-s001.zip]

Archive with 1 entries (1 files):
- foods-3413939-supplementary.pdf
